# Supplementary material for: A genome-scale drug discovery pipeline uncovers therapeutic targets and a unique p97 allosteric binding site in Schistosoma mansoni
Source: Proc Natl Acad Sci U S A. 2025 Aug 29;122(35):e2505710122. doi: 10.1073/pnas.2505710122 (PMC12415213; doi:10.1073/pnas.2505710122)
Supplement: Supplementary file 5 — Dataset S04 (XLSX) [file pnas.2505710122.sd04.xlsx]

## Sheet: Inhibitors
Dataset S4. Commercially available inhibitors for human orthologs of schistosome target genes
S. mansoni protein	H. sapiens ortholog	Small molecule compound	Purity	Vendor	Catalogue Number	Link
Smp_046930	OGT	OSMI-1, OSMI-4, Alloxan, UDP-5S-GlcNAc	≥98% (HPLC), ≥99%	Sigma-Aldrich, MedChemExpress	SML1621, HY-114361	https://www.sigmaaldrich.com/US/en/product/sigma/sml1621, https://www.medchemexpress.com/OSMI-4.html
Smp_333810	PGD	Physcion	≥99%	ApexBio	N1853	https://www.apexbt.com/physcion.html
Smp_039820	ATG4B	NSC 185058, MJO445, Atg4B-IN-2, S130	≥99%	MedChemExpress	HY-125169	https://www.medchemexpress.com/NSC_185058.html
Smp_151420	PLD2	VU0364739, ML298, Halopemide, BML-280	≥98% (HPLC), ≥98%	Tocris, MedChemExpress	4171, HY-116165	https://www.tocris.com/products/vu-0364739-hydrochloride_4171, https://www.medchemexpress.com/ml-298.html
Smp_160760	PKN2	Y-27632, PKN1/2-IN-1	≥98%	Cayman Chemical Company	10005583	https://www.caymanchem.com/product/10005583
Smp_175340	ADAM17/TACE	Apratastat, TAPI-1, GW280264X, IK-862, BMS-561392, Aderbasib, KP-457, JG26	≥98% (HPLC)	Sigma-Aldrich	SML1543	https://www.sigmaaldrich.com/US/en/product/sigma/sml1543
Smp_152000	USP8	OTUB1/USP8-IN-1, DUB-IN-2, LLK203, DC-U4106, PR-619	≥98%, ≥99%	MedChemExpress, MedChemExpress	HY-151563, HY-50737A	https://www.medchemexpress.com/otub1-usp8-in-1.html, https://www.medchemexpress.com/DUBs-IN-2.html
Smp_244940	CDC7 / LATS1/2	THZ1, XL413, TRULI, LY3177833, SY-5609, SHR5428, SNS-032, Simurosertib, GA-017, VT02956	≥98%, ≥99%, ≥99%	MedChemExpress, Selleck Chemicals, MedChemExpress	HY-80013, S7547, HY-138489	https://www.medchemexpress.com/THZ1.html, https://www.selleckchem.com/products/xl413-bms-863233.html, https://www.medchemexpress.com/truli.html
Smp_082810	RHOH / CDC42	ML141, MBQ-167, ARN25499, CID44216842, MLS000573151	≥99%	MedChemExpress	HY-12755	https://www.medchemexpress.com/ML141.html
Smp_083400	UBE2N	NSC697923, UC-764864	≥99%	MedChemExpress	HY-13811	https://www.medchemexpress.com/nsc697923.html
Smp_151670	MAP2K1 / MEK1	Mirdametinib, Trametinib, Selumetinib, PD98059, U0126, Binimetinib, Cobimetinib, CI-1040, Pimasertib, AZD8330	≥99%, ≥99%	MedChemExpress, MedChemExpress	HY-10254, HY-10999	https://www.medchemexpress.com/PD0325901.html, https://www.medchemexpress.com/Trametinib.html
Smp_027370	UBE2M / UBE2F	NAcM-OPT	≥99%	MedChemExpress	HY-111505	https://www.medchemexpress.com/NAcM-OPT.html
Smp_157350	ULK2	SBI-0206965, SBP-7455, MRT67307, MRT68921, ULK-101, DCC-3116, MR-2088	≥99%, ≥98%?, ≥99%, ≥99%, ≥99%	Selleck Chemicals, Selleck Chemicals?, Selleck Chemicals, Selleck Chemicals, Selleck Chemicals	S7885, S3393?, S7948, S7949, S8793	https://www.selleckchem.com/products/sbi-0206965.html, https://www.selleckchem.com/products/sbp-7455.html, https://www.selleckchem.com/products/mrt67307-hcl.html, https://www.selleckchem.com/products/mrt68921.html, https://www.selleckchem.com/products/ulk-101.html
Smp_007510	CDK14 / CDK12	THZ531, SR-4835, FMF-04-159-2, YJ1206, ZLC491, CDK12-IN-2, BSJ-01-175	≥99%	MedChemExpress	HY-103618	https://www.medchemexpress.com/THZ531.html
Smp_096310	PRKCA / PRKCZ / PRKCI	Go 6983, Phorbol 12-myristate 13-acetate, Sotrastaurin, Bisindolylmaleimide I, Go6976, Darovasertib	≥99%	MedChemExpress	HY-13689	https://www.medchemexpress.com/Go-6983.html
Smp_005740	AQP7 / AQP9	Z433927330, RG100204	≥98%	MedChemExpress	HY-126074	https://www.medchemexpress.com/z433927330.html
Smp_150560	KDM1A	GSK-690, GSK2879552, Iadademstat, Seclidemstat, Bomedemstat, SP2509, CC-90011, TAK-418	≥98%, ≥99%	MedChemExpress, MedChemExpress	HY-117226A, HY-18632	https://www.medchemexpress.com/GSK_690_Hydrochloride.html, https://www.medchemexpress.com/GSK2879552.html
Smp_002080	MAT2A	AG-270, AGI-24512, AGI-41998, PF-9366, IDE-397, SCR-7952	≥99%, ≥99%, ≥99%, ≥98% (HPLC)	MedChemExpress, MedChemExpress, MedChemExpress, Sigma-Aldrich, Selleck Chemicals	HY-138630 , HY-112130, HY-145778, PZ0403, E1485	https://www.medchemexpress.com/ag-270.html, https://www.medchemexpress.com/AGI-24512.html, https://www.medchemexpress.com/agi-41998.html, https://www.sigmaaldrich.com/US/en/product/sigma/pz0403, https://www.selleckchem.com/products/ide397-gsk-4362676.html
Smp_025510	VPS4B / VPS4A	MSC1094308	≥99%	MedChemExpress	HY-123872	https://www.medchemexpress.com/msc1094308.html
Smp_005180	GSPT1	SJ6986	0.98	MedChemExpress	HY-132199	https://www.medchemexpress.com/sj6986.html
Smp_162630	UBA1	TAK-243	≥98%	MedChemExpress	HY-100487	https://www.medchemexpress.com/TAK-243.html
Smp_064040	STK35 / CLK1 / PAK2	FRAX597, TG003, T025, FRAX486, FRAX1036, G-5555	≥99%	MedChemExpress	HY-15542A	https://www.medchemexpress.com/FRAX597.html
Smp_018240	VCP/p97	CB-5083, NMS-873, UPCDC-30245, ML240, DbeQ, Eeyarestatin I, CB-5339	≥99%, ≥99%, ≥98% (HPLC), ≥99%, ≥99%, ≥98%, ≥99%	MedChemExpress, Selleck Chemicals, Sigma-Aldrich, MedChemExpress, Selleck Chemicals, Santa Cruz Biotechnology, MedChemExpress	HY-12861, S7285, SML1674, HY-19795, S7199, 412960-54-4, HY-128724	https://www.medchemexpress.com/CB-5083.html, https://www.selleckchem.com/products/nms-873.html, https://www.sigmaaldrich.com/US/en/product/sigma/sml1674, https://www.medchemexpress.com/ML240.html, https://www.selleckchem.com/products/dbeq.html, https://www.scbt.com/p/eeyarestatin-i-412960-54-4, https://www.medchemexpress.com/cb-5339.html
Bold denotes compound was tested on adult parasites. Underlined denotes a compound produced a phenotype at 10µM concentration following 5 days in culture.
